# Supplementary material for: Precision Medicine in Childhood Cancer: The Influence of Genetic Polymorphisms on Vincristine-Induced Peripheral Neuropathy
Source: Int J Mol Sci. 2024 Aug 13;25(16):8797. doi: 10.3390/ijms25168797 (PMC11354794; doi:10.3390/ijms25168797)
Supplement: Supplementary file 1 [file ijms-25-08797-s001.zip]

Archive with 2 entries (2 files):
- Table S1. Hardy-Weinberg equilibrium for the SNPs included in the study.pdf
- Table S2 Minor allele frequencies for the SNPs studied.pdf
